# Supplementary material for: Kilogram-scale production of strong and smart cellulosic fibers featuring unidirectional fibril alignment
Source: Natl Sci Rev. 2024 Aug 5;11(10):nwae270. doi: 10.1093/nsr/nwae270 (PMC11409887; doi:10.1093/nsr/nwae270)
Supplement: nwae270_Supplemental_Files [file nwae270_supplemental_files.zip]

Archive with 3 entries (3 files):
- Movie_1-Experiment.avi
- Movie_2-Model.avi
- Supplementary data.pdf
